# Supplementary material for: Phytochemical Analysis and Habitat Suitability Mapping of Cardiocrinum cordatum (Thunb.) Makino Collected at Chiburijima, Oki Islands, Japan
Source: Molecules. 2022 Nov 22;27(23):8126. doi: 10.3390/molecules27238126 (PMC9738860; doi:10.3390/molecules27238126)
Supplement: Supplementary file 1 [file molecules-27-08126-s001.zip]

Archive with 1 entries (1 files):
- molecules-1874341-supplementary.pdf
